# Supplementary material for: SR-FTIR Biomolecular Characterization of the Hippocampus: The Role of Tenascin C in Adult Murine Neurogenesis in the Subgranular Zone
Source: Cells. 2025 Mar 14;14(6):435. doi: 10.3390/cells14060435 (PMC11941197; doi:10.3390/cells14060435)
Supplement: Supplementary file 1 [file cells-14-00435-s001.zip]

Archive with 1 entries (1 files):
- cells-3506484-supplementary.pdf
